# Supplementary material for: A Novel Zinc Exporter CtpG Enhances Resistance to Zinc Toxicity and Survival in Mycobacterium bovis
Source: Microbiol Spectr. 2022 Apr 4;10(2):e01456-21. doi: 10.1128/spectrum.01456-21 (PMC9045314; doi:10.1128/spectrum.01456-21)
Supplement: SUPPLEMENTAL FILE 2 — Supplemental material. Download SPECTRUM01456-21_Supp_2_seq12.xls, XLSX file, 0.02 MB [file spectrum01456-21_supp_2_seq12.xls]

## Sheet: Sheet1
The CmtR-regulated genes in M. bovis BCG under zinc treatment determined by RNA-Seq assays
Gene_name	Fold Change (Zn2+ vs. Normal)	pvalue	Putative function
BCG_2011c	16.6247	0	Probable transcriptional regulatory protein
BCG_2010c	7.60478	2.16e-163	Conserved hypothetical protein
BCG_3202	4.74141	5.67e-16	Possible peroxidase (non-haem peroxidase)
BCG_3198	3.00129	1.57e-09	Probable short-chain dehydrogenase/reductase
mmpS6	2.77341	0.00308597	Probable conserved membrane protein mmpS6
ctpG	2.74321	1.3e-102	Probable metal cation transporter P-type atpase G ctpG
frdD	2.7211	0.00203842	Probable fumarate reductase [membrane anchor subunit] frdD
BCG_0837	2.67976	5.14e-29	Conserved hypothetical protein
ctpC	2.45305	1.22e-154	Probable metal cation-transporting P-type atpase C ctpC
BCG_3050c	2.42278	1.01e-12	Conserved hypothetical protein
BCG_1755	2.39022	5.74e-10	Conserved hypothetical protein
5S rRNA	2.35554	0.00115659	5S ribosomal RNA
BCG_2966	2.3197	8.53e-06	Possible transposase
PPE51	2.26085	8.78e-26	PPE family protein
BCG_0232	2.25325	6.89e-10	Putative two component transcriptional regulatory protein
BCG_3388c	2.18782	3.17e-09	Possible methyltransferase
mez	2.07921	7.04e-11	Probable [NAD] dependent malate oxidoreductase mez
BCG_0880c	2.07892	1.24e-19	Probable transcriptional regulatory protein
BCG_2674	2.07226	0.000372296	Hypothetical protein
BCG_3766c	2.04937	7.14e-11	Conserved hypothetical proline rich protein
fabD2	2.03545	1.37e-05	Probable NADH dehydrogenase I (chain G) nuoG
nuoG	2.01241	2.52e-83	Probable conserved integral membrane protein
BCG_0297c	0.488997	2.72e-12	PPE family protein
ctpH	0.486616	4.6e-99	Conserved hypothetical protein
rocA	0.485404	1.33e-14	Possible metal cation transporting P-type atpase ctpH
BCG_3208	0.483933	0.000478576	Probable proline dehydrogenase
cydB	0.482074	5.35e-11	Conserved hypothetical protein
groEL2	0.48004	5.82e-143	Probable integral membrane cytochrome D ubiquinol oxidase
BCG_0762	0.461405	1.19e-23	60 KDA chaperonin 2 groel2
BCG_0653	0.444624	4.54e-05	Conserved hypothetical protein
hycQ	0.444163	3.43e-22	Hypothetical protein
BCG_3927	0.39957	2.13e-137	Possible hydrogenase hycQ
hycD	0.394528	2.11e-24	Conserved hypothetical protein
PE8	0.39023	1.39e-30	Possible formate hydrogenlyase hycD (FHL)
hycE	0.379906	2.96e-18	Possible formate hydrogenase hycQ (FHL)
BCG_2046c	0.37854	7.66e-22	histidine kinase response regulator
PPE15	0.370213	1.49e-35	PPE family protein
hycP	0.3616	7.19e-20	Possible hydrogenase hycP
