# Supplementary material for: A Novel Zinc Exporter CtpG Enhances Resistance to Zinc Toxicity and Survival in Mycobacterium bovis
Source: Microbiol Spectr. 2022 Apr 4;10(2):e01456-21. doi: 10.1128/spectrum.01456-21 (PMC9045314; doi:10.1128/spectrum.01456-21)
Supplement: SUPPLEMENTAL FILE 3 — Supplemental material. Download SPECTRUM01456-21_Supp_3_seq13.xls, XLSX file, 0.03 MB [file spectrum01456-21_supp_3_seq13.xls]

## Sheet: Sheet1
Primers used in this study
Usage	Construct Primer name		Sequence (from 5' to 3')
Confirmation of gene deletion strains	ctpG	BCG_2009c-Up300-F	ACGCGGTTACAGGACAAAGCAAAG
		BCG_2009c-Dn300-R	ATCGATGGATGCTCTCTAGAGCCCT
	ctpC	BCG_3299-Up300-F	ACACTACAGGCAATGGCGATAC
		BCG_3299-Dn300-R	ATAAGACCTCGGTGATCGGCAT
Cloning and expression (pMV261 or pET-28a)	ctpG	Rv1994cf	CACCGAATTCACATGACGACTGTAGTTGACGC
		Rv1994cr	GGGGGGTCTAGATTACCCCGGGATAGTCCGAT
site-directed mutagenesis	ctpG (Mtu)	Mtuf	GTATTAGTCGCCGCCGCCGCGGCCGCGCTGGCCA
		Mtur	TGGCCAGCGCGGCCGCGGCGGCGGCGACTAATAC
deleted mutagenesis	ctpG (ΔAPC)	ΔAPCf	TATTAGTCGCCGCCGCCGCGCTGGCCAT
		ΔAPCr	ATGGCCAGCGCGGCGGCGGCGACTAATA
Clone to pMV261-lacZ	fbpBp	Rv1886cpLf	GATGGAATTCCATCGCACGCCACAAAC
		Rv1886cpLr	GCACTCTAGAGTGCCGATCATCAATCG
Clone to pMV261-lacZ	cmtRp	Rv1994cpLf	TTTCGAATTCGGGACTTCCTGTTCCGG
		Rv1994cpLr	GGTCTCTAGAGATTCCCGCATCTCACAC
knock out of cmtR	CmtR	BCG_2011cUPf	TCACACTTAATTAAGTGTACTACCGACGTTAGCCAG
		BCG_2011cUPr	GGCGACTAGTAGATCAAATAGTACACC
knock out of cmtR	CmtR	BCG_2011cDNf	CCCGAAGCTTGCAGCAGACGACACGACTTGTG
		BCG_2011cDNr	AAACGCTAGCGCGATGGTCATCAGGGTGC
knock out of ctpG	ctpG	BCG_2009cUPf	GCGCGCCGCTTAATTAACGGTTAACGATATCGTGAGTTGG
		BCG_2009cUPr	ATATAATTAACTAGTCACCGACCCTGGCGCCAGCG
knock out of ctpG	ctpG	BCG_2009cDNf	ATATAAAGCTTCGACGCGCGGAATCGTGGAG
		BCG_2009cDNr	ATATAGCTAGCGCAACCTTGCCCTCAAGCCT
knock out of ctpC	ctpC	BCG_3299cUPf	GCTATTAATTAAGCGGTAGCCGGCGAGGTA
		BCG_3299cUPr	ATATAGTACTAGTCATGGCGAGGCGCTCAGTGGT
knock out of ctpC	ctpC	BCG_3299cDNf	ATATAAAGCTTCTAGCAGCCGCAGCCGTGA
		BCG_3299cDNr	ATATAGCTAGCCCGTCAAGTGGTTTGGC
qRT-PCR	SigA	RT-BCG_2716 f	TCGCGCCTACCTCAAACAG
		RT-BCG_2716 r	CGTACAGGCCAGCCTCGAT
qRT-PCR	CmtR	RT-BCG_2011cf	TGCTGGATGGCGTTTGCT
		RT-BCG_2011cr	GGCCCTCATAGGTTGCGACTA
qRT-PCR	FbpB	RT-BCG_1923cf	CGCGACATCAAGGTTCAGTT
		RT-BCG_1923cr	CCGGCATGACTATCGACAGT
qRT-PCR	ctpA	RT-BCG_0125f	CACCGTCAAACTCAACATGG
		RT-BCG_0125r	CAAGCTGTTTGAGACCACGA
qRT-PCR	ctpB	RT-BCG_0136cf	TGTGACCGTCTTCGTTCTTG
		RT-BCG_0136cr	CTCGCCGGTATCACTAGCTC
qRT-PCR	ctpC	RT-BCG_3299f	TCACCATTTTCACCGGGTAT
		RT-BCG_3299r	GATGTTGAGCAACCACAGGA
qRT-PCR	ctpD	RT-BCG_1530f	CCGAGCAGAAGGTTGAAGTC
		RT-BCG_1530r	AGTTCGTCCCGTATGGTCAC
qRT-PCR	ctpE	RT-BCG_0960f	CCGTGAAACGCTGGATTATT
		RT-BCG_0960r	ACGGCCAAAACTGGTGTAAG
qRT-PCR	ctpF	RT-BCG_2014f	CCGAACTCGGTGAGATTCAT
		RT-BCG_2014r	GATGGCGATGGTCAGAAACT
qRT-PCR	ctpG	RT-BCG_2009cf	CCCTAAGTATCATCACCGTG
		RT-BCG_2009cr	GATCAGGTGTCTTGGGTG
qRT-PCR	ctpH	RT-BCG_0464cf	GGTGCTCACCGGAAACTCTA
		RT-BCG_0464cr	ACTTCGATGTACCTCGGCTG
qRT-PCR	ctpI	RT-BCG_0140cf	CTGTCCTACGAACCGGTGAT
		RT-BCG_0140cr	AGTAGCGCGTCGATATTGCT
qRT-PCR	ctpJ	RT-BCG_3802cf	GATGACCTGACCACCATTCC
		RT-BCG_3802cr	CATTGAGTCCGACGATGATG
qRT-PCR	ctpV	RT-BCG_1023f	GCAGGACAAGGTAGCTGAGG
		RT-BCG_1023r	GACATTAGCGTGATGTCGGA
qRT-PCR	SigA	RT-MSMEG_2758 f	GCCGAAGAAGAGGTGGAGC
		RT-MSMEG_2758 r	CGAGAACTTGTAGCCCTTGGTG
qRT-PCR	ctpG	RT-MSMEG_6058f	GGTCCAGCTGACCGTTGTAT
		RT-MSMEG_6058r	ATTGCGCGTGAATACCAGAT
qRT-PCR	CmtR	RT-MSMEG_5603f	CTCAACGAGTCCCCGAACTATCCCG
		RT-MSMEG_5603r	CCACGTCCAAGACGAGGCCCATG
qRT-PCR	FbpB	RT-MSMEG_2078f	TCCTGACCAGCGAGCTGCCGGAATG
		RT-MSMEG_2078r	ATGCGGGTGTTGTTGGCGACGAG
qRT-PCR	lcn2	RT-lcn2f	GAAGTGTGACTACTGGATCAGGA
		RT-lcn2r	ACCACTCGGACGAGGTAACT
qRT-PCR	mtf1	RT-mtf1f	ATTGAAGGTGCAACCCTCACT
		RT-mtf1r	CAAAGGTGTACTCTCCTCGGT
qRT-PCR	mt1	RT-mt1f	ATGGACCCCAACTGCTCCTG
		RT-mt1r	TCAGTCGCAGCAGCTGCAC
qRT-PCR	mt2	RT-mt2f	ATGGATCCCAACTGCTCCTG
		RT-mt2r	TCAGGCGCAGCAGCTGCAC
qRT-PCR	hprt	RT-hprtf	ACCCTTTCCAAATCCTCAGC
		RT-hprtr	TCCTCCTCCTGAGCAGTCA
