# Supplementary material for: A Novel Zinc Exporter CtpG Enhances Resistance to Zinc Toxicity and Survival in Mycobacterium bovis
Source: Microbiol Spectr. 2022 Apr 4;10(2):e01456-21. doi: 10.1128/spectrum.01456-21 (PMC9045314; doi:10.1128/spectrum.01456-21)
Supplement: SUPPLEMENTAL FILE 4 — Supplemental material. Download SPECTRUM01456-21_Supp_4_seq14.xls, XLSX file, 0.03 MB [file spectrum01456-21_supp_4_seq14.xls]

## Sheet: Sheet1
Strains and plasmids used in this study
Plasmid or Strain	Relevant genotype or feature	Source or reference
Plasmid
pET28a	Kanr, lacZ operon, T7 promotor, His-Tag	Novagen This
pET28a-ctpG	ctpG inserted in EcoRI-XbaI of pET28a	This study
pET28a-ctpG(Mtu)	ctpG(Mtu) inserted in EcoRI-XbaI of pET28a	This study
pET28a-ctpG(ΔAPC)	ctpG(ΔAPC) inserted in EcoRI-XbaI of pET28a	This study
pMV261	Kanr, pAL5000 replicon	This study
pMV261-ctpG	ctpG inserted in EcoRI-XbaI of pMV261	This study
pMV261-lacZ	lacZ fused with null-promoter hsp60
pMV261-hsp60-lacZ	hsp60 promoter fused with lacZ	This study
pMV261-fbpBp-lacZ	fbpBp promoter fused with lacZ	This study
pMV261-cmtRp-lacZ	cmtRp promoter fused with lacZ	This study
pMindD	Kanr, tetr, pAL5000 replicon
pMindD-ctpG	ctpG inserted in EcoRI-XbaI of pMindD	This study
pMindD-ctpG(Mtu)	ctpG(Mtu) inserted in EcoRI-XbaI of pMindD	This study
pMindD-ctpG(ΔAPC)	ctpG(ΔAPC) inserted in EcoRI-XbaI of pMindD	This study
Strain
E.coli
DH5a	Host for plasmid construction	TaKaRa
BL21(λDE3)	Host for protein expression	TaKaRa
M. smegmatis MC2 155
M.bovis BCG
BCG/WT	M. bovis BCG wild-type	ATCC
BCG/cmtR::hyg	BCG with cmtR replaced by hyg	This study
BCG/ctpG::hyg	BCG with ctpG replaced by hyg	This study
BCG/ctpC::hyg	BCG with ctpC replaced by hyg	This study
BCG/pMV261	BCG with pMV261	This study
BCG ctpG::hyg/pMV261	ctpG replaced by hyg in BCG, ctpG-deleted strain with pMV261	This study
BCG/pMV261-ctpG	ctpG-overexpression Strain	This study
BCG/pMinD	BCG with pMinD	This study
BCG ctpG::hyg/pMinD	ctpG replaced by hyg in BCG, ctpG-deleted strain with pMinD	This study
BCG/pMVL1	BCG with pMV261-lacZ, negative control of β- galactosidase assays	This study
BCG/pMVL2	BCG with pMV261-hsp60-lacZ, positive control of β-galactosidase assays	This study
BCG/pMVL3	BCG with pMV261-fbpBp-lacZ	This study
BCG/pMVL4	BCG with pMV261-cmtRp-lacZ	This study
BCG cmtR::hyg/pMVL1	cmtR replaced by hyg in BCG, cmtR-deleted strain with pMV261-lacZ, negative control of β- galactosidase assays	This study
BCG cmtR::hyg/pMVL2	cmtR replaced by hyg in BCG, cmtR-deleted strain with pMV261-hsp60-lacZ, positive control of β-galactosidase assays	This study
BCG cmtR::hyg/pMVL3	cmtR replaced by hyg in BCG, cmtR-deleted strain with pMV261-fbpBp-lacZ	This study
BCG cmtR::hyg/pMVL4	cmtR replaced by hyg in BCG, cmtR-deleted strain with pMV261-cmtRp-lacZ	This study
