# Supplementary material for: A Novel Zinc Exporter CtpG Enhances Resistance to Zinc Toxicity and Survival in Mycobacterium bovis
Source: Microbiol Spectr. 2022 Apr 4;10(2):e01456-21. doi: 10.1128/spectrum.01456-21 (PMC9045314; doi:10.1128/spectrum.01456-21)
Supplement: SUPPLEMENTAL FILE 5 — Supplemental material. Download SPECTRUM01456-21_Supp_5_seq15.xls, XLSX file, 0.1 MB [file spectrum01456-21_supp_5_seq15.xls]

## Sheet: Sheet1
The intersectioning differentially expressed genes in the wild-type and cmtR-deleted M. bovis BCG strains under zinc treatment determined by RNA-Seq assays
Gene_name	Fold Change (Zn2+ vs. Normal)	P value	Putative function
BCG_1696	7.11537	3.29e-48	Probable Arginine repressor argR
BCG_3886c	6.47751	0	Probable conserved integral membrane transport protein mmpL8
BCG_1695	6.38648	9.52e-62	Probable Ornithine carbamoyltransferase, anabolic ArgF
BCG_0835	5.5938	1.97e-204	Conserved hypothetical protein
BCG_3887c	5.5095	7.04e-129	Probable conserved polyketide synthase associated protein papA1
BCG_1698	5.50411	4.77e-127	Probable Argininosuccinate lyase argH
BCG_1697	5.40505	5.35e-159	Probable Argininosuccinate synthase argG
BCG_1693	5.3263	1.41e-41	Probable Acetylglutamate kinase argB
BCG_1694	5.30981	6.32e-66	Probable Acetylornithine aminotransferase argD
BCG_1219c	5.14896	2.62e-40	Conserved hypothetical ala-, pro-rich protein
BCG_3049c	5.09675	1.46e-40	Conserved hypothetical protein
BCG_0836	4.76869	3.63e-46	Conserved hypothetical protein
BCG_1692	4.73133	2.69e-27	Probable Glutamate n-acetyltransferase argJ
BCG_1496c	4.57126	2.02e-91	Probable conserved Proline, Glycine, Valine-rich secreted protein
BCG_1820	4.49613	1.06e-30	PE family protein
BCG_1736	4.25201	7.89e-23	Conserved hypothetical protein
BCG_1311c	4.22547	6.12e-69	Conserved hypothetical protein
BCG_0362	4.1953	7.07e-36	Probable udp-glucose 6-dehydrogenase udgA
BCG_3888c	4.16941	1.07e-215	Polyketide synthase pks2
BCG_0071c	4.09828	9.06e-22	Secreted proline rich protein MTC28 (PROLINE RICH 28 KDA ANTIGEN)
BCG_1819	4.09253	2.87e-79	PPE family protein
BCG_3424c	4.0445	0.0015992	Possible oxidoreductase
BCG_0147	4.00313	2.76e-11	Possible dehydratase
BCG_3510c	3.93801	3.74e-07	Conserved hypothetical protein
BCG_0163c	3.88642	1.33e-79	Secreted antigen 85-c fbpC (85C)
BCG_2915c	3.81501	5.21e-55	Probable integrase/recombinase xerC
BCG_1735	3.79229	1.97e-58	Conserved hypothetical protein
BCG_1831	3.73609	0.000280526	Probable lipoprotein lppT
BCG_3484c	3.59585	2.32e-35	Probable alternative RNA polymerase sigma-D factor sigD
BCG_2171c	3.53202	6.13e-92	FtsW-like protein FtsW
BCG_0602	3.52318	7.43e-94	Mannosyltransferase pimB
BCG_3777	3.50698	1.13e-15	Conserved hypothetical protein
BCG_2044c	3.47874	2.89e-133	Possible conserved membrane protein
BCG_1540	3.44661	4.38e-27	Hypothetical invasion protein
BCG_0149	3.41849	2.53e-18	Possible sugar kinase
BCG_0210	3.35619	1.43e-110	Possible mce-family lipoprotein lprK (MCE-family lipoprotein mce1E)
BCG_1822	3.32708	2.06e-08	PPE family protein
BCG_1312c	3.27119	2.12e-06	Probable lipoprotein lprE
BCG_1494	3.26054	1.37e-11	Possible conserved exported protein
BCG_1739	3.21027	1.72e-40	Probable integrase/recombinase
BCG_2104	3.19931	8.61e-08	pseudogene
BCG_1245	3.17054	1.4e-138	Probable conserved transmembrane transport protein mmpL10
BCG_3287c	3.10793	2.39e-40	Conserved hypothetical protein
BCG_3868c	3.02582	4.06e-47	Probable conserved transmembrane protein
BCG_0981	3.00061	1.96e-89	phosphate-transport integral membrane ABC transporter pstC2
BCG_0211	2.99716	3.36e-163	MCE-family protein mce1F
BCG_0146	2.96778	2.33e-09	Probable phosphoheptose isomerase gmhA
BCG_2052c	2.93799	1.54e-15	Conserved hypothetical protein
BCG_0562c	2.93424	1.85e-18	Possible conserved membrane protein
BCG_0982	2.91982	4.69e-92	Probable phosphate-transport integral membrane ABC transporter pstA1
BCG_3867c	2.90841	3.52e-82	Probable conserved transmembrane protein
BCG_3179	2.82585	7.51e-119	Probable NADH dehydrogenase I (chain L) nuoL
BCG_0677c	2.82141	1.04e-20	Probable exonuclease V (beta chain) recBa [first part]
BCG_2103	2.8193	1.57e-19	Hypothetical protein
BCG_1539	2.80566	5.86e-65	Hypothetical invasion protein
BCG_2172c	2.76723	4.69e-58	UDP-N-acetylmuramoylalanine-D-glutamate ligase MurD
BCG_2169c	2.76576	5.89e-34	UDP-N-acetylmuramate-alanine ligase MurC
BCG_1094c	2.74637	0.00672281	Probable IS1560 transposase (fragment)
BCG_0293c	2.73756	2.25e-23	Putative cobyric acid synthase cobQ1
BCG_0209	2.73536	9.46e-86	MCE-family protein mce1D
BCG_3180	2.71197	2.64e-122	Probable NADH dehydrogenase I (chain M) nuoM
BCG_3375	2.70638	1.11e-29	Possible acid phosphatase
BCG_0980	2.69037	1.53e-122	Periplasmic phosphate-binding lipoprotein pstS3
BCG_3872	2.6753	1.77e-53	Exported repetitive protein precursor pirG
BCG_3558c	2.631	2.19e-60	Mce-family protein mce4F
BCG_1244	2.63017	5.89e-61	Probable conserved polyketide synthase associated protein papA3
BCG_3181	2.61026	3.05e-106	Probable NADH dehydrogenase I (chain N) nuoN
BCG_3298	2.60181	0	Conserved hypothetical protein
BCG_3486	2.5603	1.4e-17	Transcriptional regulatory protein whiB-like whib3
BCG_0208	2.54535	2.02e-65	MCE-family protein mce1C
BCG_3177	2.54336	7.19e-70	Probable NADH dehydrogenase I (chain J) nuoJ
BCG_1738	2.53834	3.42e-20	Conserved hypothetical protein
BCG_3195c	2.52174	8.94e-54	Possible non-heme haloperoxidase hpx
BCG_2572c	2.51909	1.45e-17	Conserved hypothetical protein
BCG_1821	2.51338	1.81e-111	PPE family protein
BCG_3857	2.49019	8.21e-67	Integral membrane indolylacetylinositol arabinosyltransferase embB
BCG_0699	2.48909	1.76e-07	Possible sugar kinase
BCG_1587	2.48425	1.27e-25	Hypothetical protein
BCG_2102	2.48102	2.54e-38	Conserved hypothetical protein
BCG_0532	2.47325	7.57e-99	Two component sensory transduction protein regX3 (probably luxR-family)
BCG_2105	2.45435	0.000133423	Conserved hypothetical protein
BCG_2170c	2.45231	4.13e-47	UPD-N-acetylglucosamine-N-acetylmuramyl-(pentapeptide) pyrophosphoryl-undecaprenol-N-acetylglucosamine transferase MurG
BCG_2352	2.4485	0.000310393	Hypothetical protein
BCG_3391c	2.41794	0.000247953	Probable pterin-4-alpha-carbinolamine dehydratase moaB3
BCG_1737	2.40701	1.81e-46	CTP synthase pyrG
BCG_1604	2.35201	1.32e-05	Probable fumarate reductase [flavoprotein subunit] frdA
BCG_2967c	2.33075	1.48e-58	Probable conserved lipoprotein lppX
BCG_2495c	2.32205	6.24e-13	Conserved hypothetical protein
BCG_0531	2.3136	4.86e-106	Putative two component sensor histidine kinase senX3
BCG_1134	2.30997	1.72e-09	Putative lipase lipU
BCG_2968c	2.3058	1.36e-224	Probable polyketide synthase pks1
BCG_3557c	2.28023	7.35e-22	Conserved hypothetical mce associated alanine and valine rich protein
BCG_1605	2.26962	0.000321146	Probable fumarate reductase [iron-sulfur subunit] frdB and [membrane anchor subunit] frdC
BCG_3175	2.2661	6.58e-86	Probable NADH dehydrogenase I (chain H) nuoH
BCG_2573c	2.2173	1.82e-09	Hypothetical protein
BCG_2353	2.21224	1.06e-06	Hypothetical protein
BCG_2066c	2.1992	4.89e-90	Conserved hypothetical protein
BCG_3511c	2.18967	8.89e-06	Hypothetical protein
BCG_3497c	2.18457	1.44e-13	Possible transposase
BCG_3939c	2.17079	1.61e-38	Putative cbxX/cfqX family protein
BCG_2914	2.14239	1.29e-08	Possible oxidoreductase
BCG_3178	2.12171	7.44e-12	Probable NADH dehydrogenase I (chain K) nuoK
BCG_3176	2.09345	1.44e-64	Probable NADH dehydrogenase I (chain I) nuoI
BCG_0213	2.07631	1.05e-43	Probable conserved mce associated transmembrane protein
BCG_1753	2.06668	1.96e-11	Probable oxidoreductase
BCG_1243	2.06431	4.3e-69	Probable polyketide beta-ketoacyl synthase pks3
BCG_2987c	2.02987	9.86e-17	Possible methyltransferase (methylase)
BCG_1053	2.0106	2.24e-29	Hypothetical protein
BCG_0212	2.00025	1.63e-46	Probable conserved mce associated membrane protein
BCG_0369c	0.497422	5.98e-05	Hypothetical protein
BCG_0593c	0.480627	6.21e-36	pseudogene
BCG_0056	0.474849	7.89e-11	Conserved hypothetical protein
BCG_2341c	0.473935	2.9e-14	Probable cationic amino acid transport integral membrane protein rocE
BCG_1347	0.45448	8.81e-18	Conserved hypothetical protein
BCG_0478c	0.451765	1.7e-12	Putative dehydrogenase/reductase
BCG_0887	0.442481	1.93e-17	Possible lipoprotein lpqQ
BCG_3925c	0.439313	2.03e-66	Putative transcriptional regulatory protein whiB-like whiB6
BCG_3924	0.434746	1.72e-27	Hypothetical protein
BCG_3488c	0.409774	5.36e-153	10 kDa chaperonin groES
BCG_1209c	0.409293	0.00357319	Conserved hypothetical protein
BCG_3541	0.405658	4.77e-06	PE family protein
BCG_3193	0.404454	1.55e-12	Conserved hypothetical protein
BCG_1131	0.393085	1.51e-66	Conserved hypothetical protein
BCG_2933c	0.390731	5.35e-11	Probable transcriptional regulatory protein (probably tetR-family)
BCG_1993c	0.389689	1.09e-06	Hypothetical protein
BCG_2047c	0.382379	1.98e-25	Conserved hypothetical protein
BCG_2649	0.38176	5.93e-38	Possible methyltransferase (methylase)
BCG_0725c	0.381283	5.23e-81	Probable conserved transmembrane transport protein mmpL5
BCG_3281c	0.381105	1e-18	Probable transmembrane alkane 1-monooxygenase alkB
BCG_0054	0.380028	1.76e-28	Putative secreted protein P60-related protein [first part]
BCG_0727	0.378757	9.13e-33	Conserved hypothetical protein
BCG_2015c	0.374971	3.12e-19	Conserved hypothetical protein
BCG_0843c	0.371813	7.93e-21	Hypothetical protein
BCG_3403c	0.366891	1.09e-07	Hypothetical proline rich protein
BCG_0803c	0.361681	7.26e-105	Probable acyl-CoA dehydrogenase fadE9
BCG_1448	0.361057	2.07e-44	PPE family protein
BCG_3086c	0.358767	3.95e-31	Probable acyl-CoA dehydrogenase fadE22
BCG_2761c	0.357841	2.19e-50	Possible transcriptional regulatory protein
BCG_3896	0.343043	2.42e-23	Transcriptional regulatory protein (probably araC-family)
BCG_1178	0.339247	1.18e-30	Conserved hypothetical protein
BCG_2982	0.337078	7.4e-06	Probable transposase
BCG_2447	0.33533	6.27e-14	Alkyl hydroperoxide reductase C protein ahpC
BCG_3412	0.332986	4.76e-119	Possible methyltransferase (methylase)
BCG_0899	0.330793	4.91e-86	Probable lipoprotein lpqS
BCG_3151c	0.330791	9.26e-08	Conserved hypothetical protein
BCG_0805	0.329149	3.91e-31	PE-PGRS family protein
BCG_1635	0.319547	3.27e-41	Hypothetical protein
BCG_3926	0.316654	5.22e-178	Hypothetical alanine rich protein
BCG_3085c	0.310081	2.43e-38	Probable transcriptional regulatory protein (probably gntR-family)
BCG_3411	0.30554	3.36e-146	Probable homoserine O-acetyltransferase metA
BCG_0465c	0.305443	6.89e-61	Possible transmembrane protein
BCG_2538c	0.299074	1.55e-12	Hypothetical protein
BCG_1346	0.298692	8.58e-75	Conserved hypothetical protein
BCG_3487c	0.296519	0	60 kDa chaperonin 1 groEL1
BCG_1632	0.296398	2.08e-137	Probable quinolinate synthetase nadA
BCG_0053	0.288155	9.78e-33	Possible transcriptional regulatory protein
BCG_2345	0.284167	4.09e-23	Probable transcriptional regulatory protein (probably asnC-family)
BCG_0844c	0.275032	2.67e-22	Conserved hypothetical protein
BCG_0901	0.274298	8.71e-140	Probable conserved integral membrane transport protein
BCG_0898c	0.262493	6.62e-44	Probable oxidase
BCG_0422c	0.261721	2.62e-65	Probable endopeptidase ATP binding protein (chain b) clpB
BCG_0902	0.260062	1.36e-68	Putative transposase (fragment)
BCG_2537c	0.254431	4.94e-18	Hypothetical protein
BCG_1633	0.251815	0	Probable L-aspartate oxidase nadB
BCG_3410	0.249696	6.06e-93	Probable O-acetylhomoserine sulfhydrylase metC
BCG_0900	0.246004	2.07e-139	Possible cysteine synthase a cysK2
BCG_1045c	0.245889	2.68e-16	Hypothetical protein
BCG_3550	0.235511	1.26e-54	Conserved hypothetical protein
BCG_1447	0.230363	1.66e-16	PE family protein
BCG_2985	0.227362	3.05e-69	Probable formyltetrahydrofolate deformylase purU
BCG_0559c	0.22342	4.5e-26	Conserved hypothetical protein
BCG_0392	0.219035	6.42e-239	Probable heat shock protein transcriptional regulator hspR (merR family)
BCG_0804c	0.215787	1.18e-214	Probable methylmalonate-semialdehyde dehydrogenase mmsA
BCG_2055	0.214116	7.66e-15	Conserved hypothetical protein
BCG_0391	0.211429	0	Probable chaperone protein dnaJ1
BCG_0845c	0.209404	2.08e-15	Probable transcriptional regulatory protein (probably gntR-family)
BCG_2983c	0.205553	1.68e-176	Possible glycosyl transferase
BCG_2033	0.194937	2.16e-06	Hypothetical protein
BCG_1634	0.192589	3.76e-187	Probable nicotinate-nucleotide pyrophosphatase nadC
BCG_3317c	0.174479	1.92e-68	Putative protein usfY
BCG_2053	0.173387	1.54e-11	Probable ArsR-type repressor protein
BCG_0288c	0.167293	2.49e-41	Conserved hypothetical protein
BCG_1239c	0.163737	7.81e-14	Conserved hypothetical protein
BCG_0390	0.160777	0	Probable grpE protein (hsp-70 cofactor)
BCG_0389	0.158766	0	Probable chaperone protein dnaK
BCG_1231c	0.151645	5.6e-09	PPE Family protein [first part]
BCG_3318c	0.150766	9.97e-124	Possible transmembrane protein
BCG_1046c	0.148061	7.77e-69	Conserved hypothetical serine rich protein
BCG_1344	0.147951	9.6e-87	Probable sulfate adenylyltransferase subunit 2 cysD
BCG_2054	0.14667	2.66e-11	Conserved hypothetical protein
BCG_2016c	0.143575	1.78e-11	Probable conserved integral membrane protein
BCG_2984	0.143155	4.7e-182	Probable integral membrane protein
BCG_1345	0.137611	7.19e-155	Probable bifunctional enzyme cysN/cysC: sulfate adenyltransferase (subunit 1) + adenylylsulfate kinase
BCG_3319c	0.130399	0	probable L-lysine-epsilon aminotransferase lat
BCG_1232c	0.0994812	1.38e-06	PE family protein
BCG_3540	0.0993137	2.01e-23	PE family protein
BCG_1024	0.0974994	1.33e-273	Probable conserved integral membrane protein
BCG_3405	0.0867676	4.2e-55	Probable transcriptional regulatory protein (probably merR-family)
BCG_1023	0.0620886	0	Probable metal cation transporter P-type atpase ctpV
BCG_1022	0.0467853	0	Conserved hypothetical protein
BCG_1021	0.0331047	7.8e-135	Conserved hypothetical protein
BCG_0289c	0.0256916	2.41e-130	Heat shock protein hsp
