# Supplementary material for: A Novel Zinc Exporter CtpG Enhances Resistance to Zinc Toxicity and Survival in Mycobacterium bovis
Source: Microbiol Spectr. 2022 Apr 4;10(2):e01456-21. doi: 10.1128/spectrum.01456-21 (PMC9045314; doi:10.1128/spectrum.01456-21)
Supplement: SUPPLEMENTAL FILE 6 — Supplemental material. Download SPECTRUM01456-21_Supp_6_seq16.xls, XLSX file, 0.1 MB [file spectrum01456-21_supp_6_seq16.xls]

## Sheet: Sheet1
The differentially expressed genes in the wild-type M. bovis BCG strains under zinc treatment determined by RNA-Seq assays.
Gene_name	Fold Change (Zn2+ vs. Normal)	P value	Putative function
BCG_0053	0.369264	9.78e-33	transcriptional regulatory protein
BCG_0054	0.443063	1.76e-28	hypothetical protein
BCG_0056	0.450895	7.89e-11	hypothetical protein
BCG_0071c	2.74535	9.06e-22	hypothetical protein
BCG_0117	0.394528	2.11e-24	formate hydrogenlyase HycD (FHL)
BCG_0118	0.3616	7.19e-20	hydrogenase HycP
BCG_0119	0.444163	3.43e-22	hydrogenase HycQ
BCG_0120	0.379906	2.96e-18	formate hydrogenase HycQ (FHL)
BCG_0146	2.18659	2.33e-09	phosphoheptose isomerase
BCG_0147	2.78917	2.76e-11	dehydratase
BCG_0149	2.70797	2.53e-18	sugar kinase
BCG_0163c	2.12645	1.33e-79	hypothetical protein
BCG_0208	2.02697	2.02e-65	MCE-family protein Mce1C
BCG_0209	2.33278	9.46e-86	MCE-family protein mce1D
BCG_0210	2.7891	1.43e-110	mce family lipoprotein LprK
BCG_0211	2.88297	3.36e-163	MCE-family protein Mce1F
BCG_0212	2.23736	1.63e-46	mce associated membrane protein
BCG_0213	2.22802	1.05e-43	mce associated transmembrane protein
BCG_0232	2.25325	6.89e-10	LuxR family two component transcriptional regulator
BCG_0288c	0.344615	2.49e-41	hypothetical protein
BCG_0289c	0.0672697	2.41e-130	heat shock protein Hsp
BCG_0293c	2.34517	2.25e-23	cobyric acid synthase
BCG_0297c	0.488997	2.72e-12	hypothetical protein
BCG_0362	3.8205	7.07e-36	udp-glucose 6-dehydrogenase UdgA
BCG_0369c	0.440038	5.98e-05	hypothetical protein
BCG_0389	0.141338	0	molecular chaperone DnaK
BCG_0390	0.129124	0	heat shock protein GrpE
BCG_0391	0.17106	0	chaperone protein DnaJ
BCG_0392	0.165911	6.42e-239	heat shock protein transcriptional regulator HspR
BCG_0422c	0.389878	2.62e-65	endopeptidase ATP binding protein subunit B
BCG_0464c	0.486616	4.6e-99	metal cation transporting P-type atpase CtpH
BCG_0465c	0.338764	6.89e-61	hypothetical protein
BCG_0478c	0.478595	1.7e-12	short chain dehydrogenase
BCG_0479	0.48004	5.82e-143	chaperonin GroEL
BCG_0531	2.43633	4.86e-106	two component sensor histidine kinase SenX3
BCG_0532	2.75587	7.57e-99	two component sensory transduction protein RegX3
BCG_0559c	0.296485	4.5e-26	hypothetical protein
BCG_0562c	2.16836	1.85e-18	hypothetical protein
BCG_0593c	0.470001	6.21e-36	pseudogene
BCG_0602	3.13626	7.43e-94	mannosyltransferase
BCG_0653	0.444624	4.54e-05	hypothetical protein
BCG_0677c	2.11036	1.04e-20	exonuclease V subunit beta RecBa
BCG_0698	2.03545	1.37e-05	malonyl CoA-ACP transacylase
BCG_0699	2.00983	1.76e-07	sugar kinase
BCG_0725c	0.446888	5.23e-81	transmembrane transport protein MmpL5
BCG_0727	0.417604	9.13e-33	hypothetical protein
BCG_0762	0.461405	1.19e-23	hypothetical protein
BCG_0803c	0.310172	7.26e-105	acyl-CoA dehydrogenase FadE9
BCG_0804c	0.184831	1.18e-214	methylmalonate-semialdehyde dehydrogenase MmsA
BCG_0805	0.345925	3.91e-31	PE-PGRS family protein
BCG_0835	5.75814	1.97e-204	hypothetical protein
BCG_0836	4.76939	3.63e-46	hypothetical protein
BCG_0837	2.67976	5.14e-29	hypothetical protein
BCG_0843c	0.270112	7.93e-21	hypothetical protein
BCG_0844c	0.288902	2.67e-22	hypothetical protein
BCG_0845c	0.363688	2.08e-15	GntR family transcriptional regulator
BCG_0880c	2.07892	1.24e-19	transcriptional regulatory protein
BCG_0887	0.487961	1.93e-17	lipoprotein LpqQ
BCG_0898c	0.398016	6.62e-44	oxidase
BCG_0899	0.485607	4.91e-86	lipoprotein LpqS
BCG_0900	0.333269	2.07e-139	cysteine synthase CysK2
BCG_0901	0.330367	8.71e-140	integral membrane transport protein
BCG_0902	0.320196	1.36e-68	transposase
BCG_0980	3.54488	1.53e-122	periplasmic phosphate-binding lipoprotein PstS3
BCG_0981	3.14629	1.96e-89	phosphate-transport integral membrane ABC transporter PstC2
BCG_0982	2.84127	4.69e-92	phosphate-transport integral membrane ABC transporter PstA1
BCG_1021	0.034865	7.8e-135	hypothetical protein
BCG_1022	0.049252	0	hypothetical protein
BCG_1023	0.0651078	0	metal cation transporter P-type atpase CtpV
BCG_1024	0.108022	1.33e-273	integral membrane protein
BCG_1045c	0.361911	2.68e-16	hypothetical protein
BCG_1046c	0.238876	7.77e-69	hypothetical protein
BCG_1053	2.10671	2.24e-29	hypothetical protein
BCG_1094c	2.11729	0.00672281	IS1560 transposase
BCG_1097c	0.370213	1.49e-35	PPE family protein
BCG_1098c	0.39023	1.39e-30	PE family protein
BCG_1131	0.495252	1.51e-66	hypothetical protein
BCG_1134	2.25303	1.72e-09	lipase LipU
BCG_1178	0.384831	1.18e-30	hypothetical protein
BCG_1209c	0.495528	0.00357319	hypothetical protein
BCG_1219c	2.90128	2.62e-40	hypothetical protein
BCG_1231c	0.287645	5.6e-09	PPE family protein
BCG_1232c	0.260116	1.38e-06	PE family protein
BCG_1239c	0.370955	7.81e-14	hypothetical protein
BCG_1243	2.05134	4.3e-69	polyketide beta-ketoacyl synthase Pks3
BCG_1244	2.80728	5.89e-61	polyketide synthase associated protein PapA3
BCG_1245	3.44802	1.4e-138	transmembrane transport protein MmpL10
BCG_1250	0.485404	1.33e-14	proline dehydrogenase
BCG_1311c	2.72939	6.12e-69	hypothetical protein
BCG_1312c	2.23305	2.12e-06	lipoprotein LprE
BCG_1344	0.153519	9.6e-87	sulfate adenylyltransferase subunit 2
BCG_1345	0.129401	7.19e-155	bifunctional sulfate adenylyltransferase subunit 1/adenylylsulfate kinase
BCG_1346	0.238389	8.58e-75	hypothetical protein
BCG_1347	0.389195	8.81e-18	hypothetical protein
BCG_1447	0.273858	1.66e-16	PE family protein
BCG_1448	0.360091	2.07e-44	PPE family protein
BCG_1494	2.03208	1.37e-11	hypothetical protein
BCG_1496c	2.89684	2.02e-91	hypothetical protein
BCG_1539	2.37975	5.86e-65	invasion protein
BCG_1540	2.37348	4.38e-27	invasion protein
BCG_1587	2.12882	1.27e-25	hypothetical protein
BCG_1604	2.34312	1.32e-05	fumarate reductase flavoprotein subunit
BCG_1605	2.71946	0.000321146	fumarate reductase FrdC
BCG_1606	2.7211	0.00203842	fumarate reductase subunit D
BCG_1608	2.77341	0.00308597	membrane protein MmpS6
BCG_1632	0.390997	2.08e-137	quinolinate synthetase
BCG_1633	0.273291	0	L-aspartate oxidase
BCG_1634	0.274203	3.76e-187	nicotinate-nucleotide pyrophosphorylase
BCG_1635	0.409939	3.27e-41	hypothetical protein
BCG_1660c	0.482074	5.35e-11	integral membrane cytochrome D ubiquinol oxidase (subunit II) CydB
BCG_1692	2.24059	2.69e-27	bifunctional ornithine acetyltransferase/N-acetylglutamate synthase
BCG_1693	2.69054	1.41e-41	acetylglutamate kinase
BCG_1694	2.99809	6.32e-66	acetylornithine aminotransferase
BCG_1695	3.61845	9.52e-62	ornithine carbamoyltransferase
BCG_1696	4.05975	3.29e-48	arginine repressor
BCG_1697	4.16569	5.35e-159	argininosuccinate synthase
BCG_1698	4.35119	4.77e-127	argininosuccinate lyase
BCG_1735	2.43522	1.97e-58	hypothetical protein
BCG_1736	2.06642	7.89e-23	hypothetical protein
BCG_1737	2.00384	1.81e-46	CTP synthetase
BCG_1738	2.02806	3.42e-20	hypothetical protein
BCG_1739	2.42984	1.72e-40	site-specific tyrosine recombinase XerD
BCG_1753	2.16108	1.96e-11	oxidoreductase
BCG_1755	2.39022	5.74e-10	hypothetical protein
BCG_1819	4.63527	2.87e-79	PPE family protein
BCG_1820	4.69782	1.06e-30	PE family protein
BCG_1821	2.70927	1.81e-111	PPE family protein
BCG_1822	3.06003	2.06e-08	PPE family protein
BCG_1831	2.26434	0.000280526	lipoprotein LppT
BCG_1993c	0.478314	1.09e-06	hypothetical protein
BCG_2009c	2.74321	1.3e-102	metal cation transporter P-type atpase CtpG
BCG_2010c	7.60478	2.16e-163	hypothetical protein
BCG_2011c	16.6247	0	transcriptional regulatory protein
BCG_2015c	0.338387	3.12e-19	hypothetical protein
BCG_2016c	0.134757	1.78e-11	integral membrane protein
BCG_2033	0.354243	2.16e-06	hypothetical protein
BCG_2044c	4.31857	2.89e-133	hypothetical protein
BCG_2046c	0.37854	7.66e-22	histidine kinase response regulator
BCG_2047c	0.415111	1.98e-25	hypothetical protein
BCG_2052c	2.00422	1.54e-15	hypothetical protein
BCG_2053	0.315576	1.54e-11	ArsR family transcriptional regulator
BCG_2054	0.227836	2.66e-11	hypothetical protein
BCG_2055	0.320173	7.66e-15	hypothetical protein
BCG_2066c	2.82654	4.89e-90	hypothetical protein
BCG_2102	2.15026	2.54e-38	hypothetical protein
BCG_2103	2.12251	1.57e-19	hypothetical protein
BCG_2104	2.33011	8.61e-08	pseudogene
BCG_2105	2.1823	0.000133423	hypothetical protein
BCG_2169c	2.1179	5.89e-34	UDP-N-acetylmuramate--L-alanine ligase
BCG_2170c	2.14745	4.13e-47	UDPdiphospho-muramoylpentapeptide beta-N- acetylglucosaminyltransferase
BCG_2171c	2.90796	6.13e-92	FtsW-like protein FtsW
BCG_2172c	2.31179	4.69e-58	UDP-N-acetylmuramoyl-L-alanyl-D-glutamate synthetase
BCG_2341c	0.458912	2.9e-14	cationic amino acid transport integral membrane protein RocE
BCG_2345	0.354947	4.09e-23	AsnC family transcriptional regulator
BCG_2352	2.53452	0.000310393	hypothetical protein
BCG_2353	2.82993	1.06e-06	hypothetical protein
BCG_2354	2.07921	7.04e-11	malate dehydrogenase
BCG_2447	0.456404	6.27e-14	alkyl hydroperoxide reductase
BCG_2495c	2.06097	6.24e-13	hypothetical protein
BCG_2537c	0.415014	4.94e-18	hypothetical protein
BCG_2538c	0.419949	1.55e-12	hypothetical protein
BCG_2572c	3.13946	1.45e-17	hypothetical protein
BCG_2573c	2.36347	1.82e-09	hypothetical protein
BCG_2649	0.468647	5.93e-38	methyltransferase
BCG_2674	2.07226	0.000372296	hypothetical protein
BCG_2761c	0.417829	2.19e-50	transcriptional regulatory protein
BCG_2914	2.09459	1.29e-08	oxidoreductase
BCG_2915c	2.46038	5.21e-55	site-specific tyrosine recombinase XerC
BCG_2933c	0.445469	5.35e-11	TetR family transcriptional regulator
BCG_2966	2.3197	8.53e-06	transposase
BCG_2967c	2.7292	1.48e-58	lipoprotein LppX
BCG_2968c	2.70189	1.36e-224	polyketide synthase Pks1
BCG_2982	0.40136	7.4e-06	transposase
BCG_2983c	0.265453	1.68e-176	glycosyl transferase family protein
BCG_2984	0.313242	4.7e-182	integral membrane protein
BCG_2985	0.284672	3.05e-69	formyltetrahydrofolate deformylase
BCG_2987c	2.04615	9.86e-17	methyltransferase
BCG_3049c	4.57754	1.46e-40	hypothetical protein
BCG_3050c	2.42278	1.01e-12	hypothetical protein
BCG_3085c	0.430696	2.43e-38	GntR family transcriptional regulator
BCG_3086c	0.481935	3.95e-31	acyl-CoA dehydrogenase FadE22
BCG_3151c	0.300881	9.26e-08	hypothetical protein
BCG_3159	2.26085	8.78e-26	PPE family protein
BCG_3174	2.01241	2.52e-83	NADH dehydrogenase subunit G
BCG_3175	2.35817	6.58e-86	NADH dehydrogenase subunit H
BCG_3176	2.36982	1.44e-64	NADH dehydrogenase subunit I
BCG_3177	2.7167	7.19e-70	NADH dehydrogenase subunit J
BCG_3178	2.04793	7.44e-12	NADH dehydrogenase subunit K
BCG_3179	2.90501	7.51e-119	NADH dehydrogenase subunit L
BCG_3180	2.88814	2.64e-122	NADH dehydrogenase subunit M
BCG_3181	2.72564	3.05e-106	NADH dehydrogenase subunit N
BCG_3193	0.438018	1.55e-12	hypothetical protein
BCG_3195c	2.11705	8.94e-54	non-heme haloperoxidase Hpx
BCG_3198	3.00129	1.57e-09	short chain dehydrogenase
BCG_3202	4.74141	5.67e-16	peroxidase
BCG_3208	0.483933	0.000478576	hypothetical protein
BCG_3281c	0.46523	1e-18	transmembrane alkane 1-monooxygenase AlkB
BCG_3287c	2.31807	2.39e-40	hypothetical protein
BCG_3298	4.70823	0	hypothetical protein
BCG_3299	2.45305	1.22e-154	metal cation-transporting P-type atpase CtpC
BCG_3317c	0.148893	1.92e-68	protein UsfY
BCG_3318c	0.0975733	9.97e-124	hypothetical protein
BCG_3319c	0.117017	0	L-lysine aminotransferase
BCG_3375	3.38248	1.11e-29	acid phosphatase
BCG_3388c	2.18782	3.17e-09	methyltransferase
BCG_3391c	2.31655	0.000247953	pterin-4-alpha-carbinolamine dehydratase MoaB3
BCG_3403c	0.44631	1.09e-07	hypothetical protein
BCG_3405	0.234665	4.2e-55	MerR family transcriptional regulator
BCG_3410	0.313846	6.06e-93	O-acetylhomoserine aminocarboxypropyltransferase
BCG_3411	0.268622	3.36e-146	homoserine O-acetyltransferase
BCG_3412	0.262324	4.76e-119	methyltransferase
BCG_3424c	2.31249	0.0015992	oxidoreductase
BCG_3484c	2.22369	2.32e-35	RNA polymerase sigma factor SigD
BCG_3486	2.99464	1.4e-17	transcriptional regulatory protein whiB-like Whib3
BCG_3487c	0.249852	0	chaperonin GroEL
BCG_3488c	0.372512	5.36e-153	co-chaperonin GroES
BCG_3497c	2.51348	1.44e-13	transposase
BCG_3510c	2.17196	3.74e-07	hypothetical protein
BCG_3511c	2.01782	8.89e-06	hypothetical protein
BCG_3540	0.0607164	2.01e-23	PE family protein
BCG_3541	0.37825	4.77e-06	PE family protein
BCG_3550	0.245901	1.26e-54	hypothetical protein
BCG_3557c	2.19258	7.35e-22	Mce-associated protein
BCG_3558c	2.32269	2.19e-60	Mce-family protein Mce4F
BCG_3766c	2.04937	7.14e-11	hypothetical protein
BCG_3777	2.17654	1.13e-15	hypothetical protein
BCG_3857	2.12269	8.21e-67	integral membrane indolylacetylinositol arabinosyltransferase EmbB
BCG_3867c	2.46727	3.52e-82	hypothetical protein
BCG_3868c	2.29015	4.06e-47	phosphoribose diphosphate:decaprenyl-phosphate phosphoribosyltransferase
BCG_3872	2.19775	1.77e-53	hypothetical protein
BCG_3886c	5.77934	0	integral membrane transport protein MmpL8
BCG_3887c	4.57382	7.04e-129	polyketide synthase associated protein PapA1
BCG_3888c	3.08309	1.07e-215	polyketide synthase
BCG_3896	0.384119	2.42e-23	AraC family transcriptional regulator
BCG_3924	0.421229	1.72e-27	hypothetical protein
BCG_3925c	0.39512	2.03e-66	transcriptional regulatory protein whiB-like WhiB6
BCG_3926	0.286478	5.22e-178	hypothetical protein
BCG_3927	0.39957	2.13e-137	hypothetical protein
BCG_3939c	2.19597	1.61e-38	hypothetical protein
rrf	2.35554	0.00115659	5S ribosomal RNA

## Sheet: Sheet2
The differentially expressed genes in the cmtR-deleted M. bovis BCG strains under zinc treatment determined by RNA-Seq assays.
Gene_name	Fold Change (Zn2+ vs. Normal)	P value	Putative function
BCG_0053	0.288155	2.01197e-59	transcriptional regulatory protein
BCG_0054	0.380028	2.45583e-47	hypothetical protein
BCG_0056	0.474849	2.22152e-10	hypothetical protein
BCG_0071c	4.09828	5.49652e-46	hypothetical protein
BCG_0078c	0.450391	9.72107e-36	hypothetical protein
BCG_0090	2.49346	3.94093e-15	hypothetical protein
BCG_0094	2.42206	8.89044e-33	oxidoreductase
BCG_0095A	0.332046	5.49001e-10	antitoxin
BCG_0096	0.34602	7.10171e-35	hypothetical protein
BCG_0108c	0.297436	8.46685e-17	oxidoreductase
BCG_0144	2.87596	3.13093e-121	acyltransferase
BCG_0145	2.47588	1.59284e-13	GDP-mannose 4,6-dehydratase
BCG_0146	2.96778	6.10914e-17	phosphoheptose isomerase
BCG_0147	4.00313	1.35518e-18	dehydratase
BCG_0149	3.41849	3.40784e-35	sugar kinase
BCG_0163c	3.88642	6.68126e-202	hypothetical protein
BCG_0206	2.01188	2.97706e-68	MCE-family protein Mce1A
BCG_0207	2.15791	3.95356e-43	MCE-family protein Mce1B
BCG_0208	2.54535	1.80903e-128	MCE-family protein Mce1C
BCG_0209	2.73536	7.02888e-118	MCE-family protein Mce1D
BCG_0210	3.35619	7.66093e-136	mce family lipoprotein LprK
BCG_0211	2.99716	2.55961e-222	MCE-family protein Mce1F
BCG_0212	2.00025	5.81992e-47	mce associated membrane protein
BCG_0213	2.07631	9.49933e-41	mce associated transmembrane protein
BCG_0223	0.440536	6.26636e-84	beta-glucosidase BglS
BCG_0287c	0.467876	8.10509e-64	succinate dehydrogenase membrane anchor subunit
BCG_0288c	0.167293	2.6366e-170	hypothetical protein
BCG_0289c	0.0256916	0	heat shock protein hsp
BCG_0293c	2.73756	4.78281e-39	cobyric acid synthase
BCG_0312	0.335076	4.2557e-23	hypothetical protein
BCG_0362	4.1953	2.56111e-55	udp-glucose 6-dehydrogenase UdgA
BCG_0366c	0.491961	0.00022806	cytochrome P450 cyp135A1
BCG_0368c	0.495557	0.000528378	hypothetical protein
BCG_0369c	0.497422	0.000629319	hypothetical protein
BCG_0370	0.40024	3.49474e-11	dehydrogenase/reductase
BCG_0389	0.158766	0	molecular chaperone DnaK
BCG_0390	0.160777	0	heat shock protein GrpE
BCG_0391	0.211429	0	chaperone protein DnaJ
BCG_0392	0.219035	8.82564e-174	heat shock protein transcriptional regulator HspR
BCG_0410c	2.00584	0.00611901	hypothetical protein
BCG_0422c	0.261721	5.55968e-151	endopeptidase ATP binding protein subunit B
BCG_0465c	0.305443	1.29204e-94	hypothetical protein
BCG_0478c	0.451765	4.9641e-20	short chain dehydrogenase
BCG_0500	2.175	1.99913e-12	hypothetical protein
BCG_0531	2.3136	7.56491e-124	two component sensor histidine kinase SenX3
BCG_0532	2.47325	1.38445e-80	two component sensory transduction protein RegX3
BCG_0556	2.00949	6.21655e-40	hypothetical protein
BCG_0559c	0.22342	7.9001e-58	hypothetical protein
BCG_0562c	2.93424	6.91569e-29	hypothetical protein
BCG_0593c	0.480627	2.06384e-36	pseudogene
BCG_0595c	0.477313	4.31507e-49	hypothetical protein
BCG_0596c	0.447908	1.14539e-31	acyl-CoA synthetase
BCG_0602	3.52318	1.28858e-121	mannosyltransferase
BCG_0604c	0.483484	3.71803e-59	hypothetical protein
BCG_0608	0.408544	8.81981e-75	heat shock protein HtpX
BCG_0631	0.283096	4.04719e-85	GntR family transcriptional regulator
BCG_0632	0.49456	1.44049e-32	integral membrane protein YrbE2a
BCG_0676c	2.68263	0.000150961	pseudogene
BCG_0677c	2.82141	3.12775e-32	exonuclease V subunit beta RecBa
BCG_0699	2.48909	4.70074e-11	sugar kinase
BCG_0700	2.18846	6.34611e-47	50S ribosomal protein L10
BCG_0701	2.58304	3.31655e-66	50S ribosomal protein L7/L12
BCG_0703	0.457465	2.22627e-19	dioxygenase
BCG_0725c	0.381283	1.26878e-109	transmembrane transport protein MmpL5
BCG_0726c	0.289495	4.71673e-81	membrane protein MmpS5
BCG_0727	0.378757	6.19227e-43	hypothetical protein
BCG_0736	0.446585	2.6915e-15	3-ketoacyl-ACP reductase
BCG_0741	0.493332	9.43993e-32	hypothetical protein
BCG_0747	0.475493	3.50177e-14	hypothetical protein
BCG_0761	0.495133	6.65496e-36	arylsulfatase AtsA
BCG_0795	3.14981	0.0110342	hypothetical protein
BCG_0803c	0.361681	1.55322e-94	acyl-CoA dehydrogenase FadE9
BCG_0804c	0.215787	1.85408e-245	methylmalonate-semialdehyde dehydrogenase MmsA
BCG_0805	0.329149	4.57465e-36	PE-PGRS family protein
BCG_0809	0.472662	2.37747e-67	two component system response transcriptional positive regulator PhoP
BCG_0810	0.496892	3.02418e-35	two component system response sensor kinase membrane associated PhoR
BCG_0817c	0.36219	1.52825e-08	short chain dehydrogenase
BCG_0818c	0.342034	2.6106e-25	cytochrome P450 Cyp123
BCG_0819c	0.390082	7.58869e-11	hypothetical protein
BCG_0820	0.327511	6.47232e-35	aldehyde dehydrogenase AldA
BCG_0835	5.5938	8.07741e-230	hypothetical protein
BCG_0836	4.76869	5.20683e-66	hypothetical protein
BCG_0843c	0.371813	1.42332e-13	hypothetical protein
BCG_0844c	0.275032	9.80035e-29	hypothetical protein
BCG_0845c	0.209404	1.35374e-28	GntR family transcriptional regulator
BCG_0846	0.222412	9.39329e-09	hypothetical protein
BCG_0887	0.442481	3.51273e-21	lipoprotein LpqQ
BCG_0888c	0.466567	7.6048e-05	hypothetical protein
BCG_0889c	0.320194	1.4806e-12	hypothetical protein
BCG_0891	0.458182	5.04272e-34	hypothetical protein
BCG_0898c	0.262493	2.76364e-88	oxidase
BCG_0899	0.330793	3.8135e-193	lipoprotein LpqS
BCG_0900	0.246004	2.86841e-276	cysteine synthase CysK2
BCG_0901	0.274298	3.94488e-188	integral membrane transport protein
BCG_0902	0.260062	1.65722e-88	transposase
BCG_0934	2.2171	6.89699e-12	hypothetical protein
BCG_0935c	2.10633	1.02047e-50	hypothetical protein
BCG_0944	0.425299	9.70114e-31	monooxygenase
BCG_0945c	0.403678	2.29314e-16	hypothetical protein
BCG_0973	0.416312	1.34718e-11	resolvase
BCG_0978c	2.04083	2.4253e-23	hypothetical protein
BCG_0979c	2.25563	1.23871e-19	short chain dehydrogenase
BCG_0980	2.69037	1.5216e-120	periplasmic phosphate-binding lipoprotein PstS3
BCG_0981	3.00061	6.93553e-97	phosphate-transport integral membrane ABC transporter PstC2
BCG_0982	2.91982	6.43863e-86	phosphate-transport integral membrane ABC transporter PstA1
BCG_1021	0.0331047	0	hypothetical protein
BCG_1022	0.0467853	0	hypothetical protein
BCG_1023	0.0620886	0	metal cation transporter P-type atpase CtpV
BCG_1024	0.0974994	0	integral membrane protein
BCG_1045c	0.245889	1.38379e-40	hypothetical protein
BCG_1046c	0.148061	2.93402e-142	hypothetical protein
BCG_1049	2.0492	4.01895e-40	molybdopterin biosynthesis protein MoeA1
BCG_1051	2.74161	2.27754e-67	hypothetical protein
BCG_1053	2.0106	7.07324e-18	hypothetical protein
BCG_1092c	4.08684	0.00219658	transposase
BCG_1093c	2.52064	7.64444e-09	transposase
BCG_1094c	2.74637	0.000325936	IS1560 transposase
BCG_1096c	0.30664	0.0125634	ESAT-6 like protein 2
BCG_1106c	0.486639	1.72608e-09	hypothetical protein
BCG_1131	0.393085	4.37173e-136	hypothetical protein
BCG_1134	2.30997	5.25049e-13	lipase LipU
BCG_1174	2.17581	2.77113e-05	hypothetical protein
BCG_1175	2.39257	2.56864e-07	hypothetical protein
BCG_1178	0.339247	1.35726e-46	hypothetical protein
BCG_1189c	0.294881	5.9064e-35	hypothetical protein
BCG_1190c	0.445996	4.34875e-06	transcriptional regulator protein
BCG_1191	0.396087	9.7253e-07	hypothetical protein
BCG_1192	0.459841	5.8702e-06	citrate synthase
BCG_1209c	0.409293	0.000164791	hypothetical protein
BCG_1218c	2.67753	6.08716e-53	hypothetical protein
BCG_1219c	5.14896	2.47317e-71	hypothetical protein
BCG_1231c	0.151645	2.45335e-36	PPE family protein
BCG_1232c	0.0994812	1.72093e-24	PE family protein
BCG_1238c	0.334221	7.1393e-162	NADPH dependent 2,4-dienoyl-CoA reductase FadH
BCG_1239c	0.163737	1.06831e-59	hypothetical protein
BCG_1243	2.06431	6.37936e-79	polyketide beta-ketoacyl synthase Pks3
BCG_1244	2.63017	3.17632e-57	polyketide synthase associated protein PapA3
BCG_1245	3.17054	9.03364e-119	transmembrane transport protein MmpL10
BCG_1248c	0.447509	3.45716e-14	hypothetical protein
BCG_1280c	2.67105	1.34078e-38	methyltransferase
BCG_1311c	4.22547	1.29265e-116	hypothetical protein
BCG_1312c	3.27119	1.59318e-12	lipoprotein LprE
BCG_1318	0.458131	3.5256e-20	oxidoreductase
BCG_1321c	0.475631	3.16517e-09	HIT family protein
BCG_1337	2.17842	4.29501e-49	hypothetical protein
BCG_1338	2.33814	4.84084e-46	dehydrogenase FAD flavoprotein GMC oxidoreductase
BCG_1344	0.147951	8.19244e-109	sulfate adenylyltransferase subunit 2
BCG_1345	0.137611	1.7213e-184	bifunctional sulfate adenylyltransferase subunit 1/adenylylsulfate kinase
BCG_1346	0.298692	5.00273e-59	hypothetical protein
BCG_1347	0.45448	1.05541e-16	hypothetical protein
BCG_1363	0.44375	1.53979e-45	hypothetical protein
BCG_1364	0.483081	2.91578e-32	F0F1 ATP synthase subunit A
BCG_1373c	2.04581	0.0181389	transposase
BCG_1431	0.470236	5.86901e-07	hypothetical protein
BCG_1446	2.11842	1.68475e-19	orotidine 5'-phosphate decarboxylase
BCG_1447	0.230363	5.90182e-23	PE family protein
BCG_1448	0.361057	3.11578e-47	PPE family protein
BCG_1464c	0.475894	2.36309e-14	methyltransferase
BCG_1494	3.26054	3.46639e-33	hypothetical protein
BCG_1495	2.52775	1.99804e-09	hypothetical protein
BCG_1496c	4.57126	3.40215e-176	hypothetical protein
BCG_1537c	0.484604	2.05188e-96	aconitate hydratase
BCG_1539	2.80566	1.5017e-96	invasion protein
BCG_1540	3.44661	3.52703e-64	invasion protein
BCG_1554c	2.48678	4.3966e-55	hypothetical protein
BCG_1580c	0.416747	0.00670079	polyketide synthase associated protein PapA4
BCG_1587	2.48425	3.14856e-47	hypothetical protein
BCG_1600	2.26341	4.38433e-114	DNA polymerase III subunit alpha
BCG_1602	2.01554	2.15271e-10	fatty-acid-CoA ligase FadD11
BCG_1604	2.35201	4.49461e-07	fumarate reductase flavoprotein subunit
BCG_1605	2.26962	0.00312678	fumarate reductase FrdC
BCG_1619c	2.45284	1.40165e-40	inv protein
BCG_1632	0.296398	1.50069e-259	quinolinate synthetase
BCG_1633	0.251815	0	L-aspartate oxidase
BCG_1634	0.192589	1.42102e-270	nicotinate-nucleotide pyrophosphorylase
BCG_1635	0.319547	1.42195e-77	hypothetical protein
BCG_1661c	0.4824	1.12775e-23	integral membrane cytochrome D ubiquinol oxidase (subunit I) CydA
BCG_1677c	2.33685	4.62282e-11	hypothetical protein
BCG_1678c	2.26013	2.33555e-28	hypothetical protein
BCG_1691	2.38309	3.7082e-15	N-acetyl-gamma-glutamyl-phosphate reductase
BCG_1692	4.73133	1.87219e-120	bifunctional ornithine acetyltransferase/N-acetylglutamate synthase
BCG_1693	5.3263	3.39632e-124	acetylglutamate kinase
BCG_1694	5.30981	9.05595e-173	acetylornithine aminotransferase
BCG_1695	6.38648	9.43033e-33	ornithine carbamoyltransferase
BCG_1696	7.11537	1.44938e-90	arginine repressor
BCG_1697	5.40505	1.61315e-220	argininosuccinate synthase
BCG_1698	5.50411	2.3991e-174	argininosuccinate lyase
BCG_1712c	0.413855	0.000410625	transcriptional regulatory protein
BCG_1726	2.33601	7.32498e-05	3-methyladenine DNA glycosylase
BCG_1735	3.79229	1.11929e-130	hypothetical protein
BCG_1736	4.25201	1.481e-81	hypothetical protein
BCG_1737	2.40701	1.02961e-71	CTP synthetase
BCG_1738	2.53834	6.26629e-32	hypothetical protein
BCG_1739	3.21027	8.57447e-55	site-specific tyrosine recombinase XerD
BCG_1745c	0.451157	1.5228e-06	hypothetical protein
BCG_1753	2.06668	3.7766e-10	oxidoreductase
BCG_1756	2.19768	0.000129021	hypothetical protein
BCG_1757	2.16007	8.76738e-06	hypothetical protein
BCG_1779	0.466551	3.66725e-05	hypothetical protein
BCG_1793c	2.33013	1.66209e-10	hypothetical protein
BCG_1794c	2.04172	1.36532e-05	phospholipase PlcD
BCG_1813	2.14232	3.42566e-26	hypothetical protein
BCG_1819	4.09253	4.29517e-62	PPE family protein
BCG_1820	4.49613	8.11745e-34	PE family protein
BCG_1821	2.51338	9.86713e-110	PPE family protein
BCG_1822	3.32708	1.85051e-10	PPE family protein
BCG_1831	3.73609	9.12712e-08	lipoprotein LppT
BCG_1838c	0.360306	0.00845769	hypothetical protein
BCG_1849	2.65524	4.23262e-102	hypothetical protein
BCG_1850	2.1677	7.03177e-33	transcriptional regulatory protein
BCG_1932c	0.452035	1.1404e-36	hypothetical protein
BCG_1933	0.420663	6.04622e-05	dehydrogenase
BCG_1946c	0.48605	7.78691e-11	hypothetical protein
BCG_1947c	0.48296	4.38567e-56	catalase-peroxidase-peroxynitritase KatG
BCG_1948c	0.249366	3.40484e-20	ferric uptake regulation protein FurA
BCG_1984	0.450028	0.0224464	hypothetical protein
BCG_1993c	0.389689	1.16208e-12	hypothetical protein
BCG_1994	0.407784	5.37878e-12	hypothetical protein
BCG_1999c	0.497737	8.61063e-07	hypothetical protein
BCG_2015c	0.374971	7.41463e-16	hypothetical protein
BCG_2016c	0.143575	3.13998e-47	integral membrane protein
BCG_2028c	0.259874	1.91966e-17	hypothetical protein
BCG_2029	0.392449	1.3486e-05	hypothetical protein
BCG_2033	0.194937	5.55378e-20	hypothetical protein
BCG_2034	0.299836	5.93655e-17	regulatory protein
BCG_2042c	2.15793	1.5957e-11	hypothetical protein
BCG_2044c	3.47874	2.73563e-79	hypothetical protein
BCG_2047c	0.382379	7.23327e-24	hypothetical protein
BCG_2052c	2.93799	2.22632e-32	hypothetical protein
BCG_2053	0.173387	1.43143e-30	ArsR family transcriptional regulator
BCG_2054	0.14667	3.52597e-23	hypothetical protein
BCG_2055	0.214116	4.07567e-38	hypothetical protein
BCG_2066c	2.1992	5.46537e-64	hypothetical protein
BCG_2091c	2.95452	0.000701176	precorrin-6y methyltransferase CobLb
BCG_2102	2.48102	5.29606e-49	hypothetical protein
BCG_2103	2.8193	3.77249e-31	hypothetical protein
BCG_2104	3.19931	1.07283e-13	pseudogene
BCG_2105	2.45435	4.20815e-06	hypothetical protein
BCG_2120	2.34069	1.18241e-100	helicase HelZ
BCG_2121	2.4483	2.67755e-36	hypothetical protein
BCG_2159c	0.436278	2.45771e-15	hypothetical protein
BCG_2164c	2.3631	4.68858e-79	hypothetical protein
BCG_2168c	2.07749	1.8134e-26	cell division protein FtsQ
BCG_2169c	2.76576	3.1326e-57	UDP-N-acetylmuramate--L-alanine ligase
BCG_2170c	2.45231	7.62294e-59	UDPdiphospho-muramoylpentapeptide beta-N- acetylglucosaminyltransferase
BCG_2171c	3.53202	3.43049e-104	FtsW-like protein FtsW
BCG_2172c	2.76723	4.9346e-63	UDP-N-acetylmuramoyl-L-alanyl-D-glutamate synthetase
BCG_2284c	2.43327	3.85325e-09	hypothetical protein
BCG_2341c	0.473935	1.23544e-16	cationic amino acid transport integral membrane protein RocE
BCG_2343c	0.371658	2.01108e-14	ornithine aminotransferase (N-terminus part) RocD1
BCG_2344c	0.396585	8.40679e-18	hypothetical protein
BCG_2345	0.284167	1.42535e-43	AsnC family transcriptional regulator
BCG_2351c	0.414586	3.73106e-09	lipoprotein LppP
BCG_2352	2.4485	1.96153e-05	hypothetical protein
BCG_2353	2.21224	7.25534e-05	hypothetical protein
BCG_2369c	2.68512	1.18538e-05	ESAT-6 like protein 6
BCG_2370c	2.67479	1.16687e-45	PPE family protein
BCG_2391c	0.49656	1.21217e-05	protein MbtH
BCG_2394c	0.422244	1.4391e-66	peptide synthetase MbtE
BCG_2395c	0.446822	6.38823e-32	polyketide synthase
BCG_2397c	0.404866	7.33677e-35	phenyloxazoline synthase MbtB
BCG_2411	2.49771	9.17018e-129	PE-PGRS family protein
BCG_2447	0.33533	3.00949e-28	alkyl hydroperoxide reductase
BCG_2459c	2.05568	7.081e-18	gamma-glutamyl kinase
BCG_2476c	2.03242	1.7117e-26	integral membrane transport protein
BCG_2486c	0.206136	8.30188e-26	hypothetical protein
BCG_2489c	2.22263	5.58509e-11	hypothetical protein
BCG_2494c	2.30595	1.50111e-30	hypothetical protein
BCG_2495c	2.32205	6.36312e-26	hypothetical protein
BCG_2506c	2.11748	5.43993e-05	PE-PGRS family protein
BCG_2510c	3.47154	9.64552e-05	PE-PGRS family protein
BCG_2537c	0.254431	1.44173e-46	hypothetical protein
BCG_2538c	0.299074	4.20714e-21	hypothetical protein
BCG_2551c	2.06705	3.39815e-10	hypothetical protein
BCG_2572c	2.51909	8.02616e-11	hypothetical protein
BCG_2573c	2.2173	2.92089e-07	hypothetical protein
BCG_2583	2.2156	4.94144e-19	proline and glycine rich transmembrane protein
BCG_2590	2.22663	2.40139e-38	hypothetical protein
BCG_2617c	2.02214	4.80932e-41	Holliday junction resolvase
BCG_2645	0.473503	2.81351e-23	hypothetical protein
BCG_2646c	0.487065	9.39835e-53	hypothetical protein
BCG_2647c	0.445249	2.72486e-68	hypothetical protein
BCG_2648c	0.445831	3.56737e-109	transcriptional regulatory protein
BCG_2649	0.38176	1.23321e-89	methyltransferase
BCG_2661c	2.07892	3.56802e-12	PE-PGRS family protein
BCG_2667c	0.463085	3.23069e-24	ArsR family transcriptional regulator
BCG_2668	0.1774	7.49798e-260	cadmium inducible protein CadI
BCG_2669	0.156085	1.8737e-132	ArsR family transcriptional regulator
BCG_2670	0.165565	8.37042e-153	arsenic-transport integral membrane protein ArsC
BCG_2693	2.27689	1.19687e-25	hypothetical protein
BCG_2694	2.34407	1.94823e-50	hypothetical protein
BCG_2707c	0.491292	8.5653e-27	hypothetical protein
BCG_2723	0.428097	7.18711e-170	RNA polymerase sigma factor SigB
BCG_2734c	2.02759	3.18166e-35	transmembrane alanine and glycine rich protein
BCG_2761c	0.357841	2.90161e-84	transcriptional regulatory protein
BCG_2794c	0.466199	4.43561e-31	hypothetical protein
BCG_2850c	0.494947	8.71235e-06	hypothetical protein
BCG_2885	2.69074	0.00163506	hypothetical protein
BCG_2886c	3.41525	1.99805e-54	penicillin-binding lipoprotein
BCG_2887	0.369591	1.07265e-16	hypothetical protein
BCG_2888	0.377681	2.33667e-06	hypothetical protein
BCG_2914	2.14239	1.49702e-08	oxidoreductase
BCG_2915c	3.81501	8.88068e-93	site-specific tyrosine recombinase XerC
BCG_2919c	2.03689	1.19125e-09	hypothetical protein
BCG_2933c	0.390731	8.51082e-16	TetR family transcriptional regulator
BCG_2934c	0.36472	1.41852e-44	D-amino acid aminohydrolase
BCG_2956	2.55453	1.20105e-185	phenolpthiocerol synthesis type-I polyketide synthase PpsD
BCG_2967c	2.33075	2.4369e-69	lipoprotein LppX
BCG_2968c	2.3058	6.9932e-146	polyketide synthase Pks1
BCG_2982	0.337078	4.66254e-09	transposase
BCG_2983c	0.205553	1.36004e-245	glycosyl transferase family protein
BCG_2984	0.143155	0	integral membrane protein
BCG_2985	0.227362	3.72121e-99	formyltetrahydrofolate deformylase
BCG_2986c	2.19279	3.95376e-14	phosphopantetheine adenylyltransferase
BCG_2987c	2.02987	6.24029e-16	methyltransferase
BCG_3008c	0.454952	5.00419e-27	isopropylmalate isomerase small subunit
BCG_3009c	0.386481	4.81938e-135	isopropylmalate isomerase large subunit
BCG_3010	0.25412	5.51401e-258	transcriptional regulatory protein
BCG_3011c	0.204172	7.77989e-57	hypothetical protein
BCG_3027c	2.37606	1.52305e-60	hypothetical protein
BCG_3043c	2.45341	0.0174077	PE family protein
BCG_3049c	5.09675	2.45763e-46	hypothetical protein
BCG_3056	2.29073	3.37444e-07	hypothetical protein
BCG_3078c	0.496546	1.72427e-20	hypothetical protein
BCG_3079c	0.0624421	1.24586e-71	hypothetical protein
BCG_3080	0.386568	2.53676e-13	TetR family transcriptional regulator
BCG_3085c	0.310081	6.73848e-105	GntR family transcriptional regulator
BCG_3086c	0.358767	7.39326e-76	acyl-CoA dehydrogenase FadE22
BCG_3143	0.214408	4.62557e-163	hypothetical protein
BCG_3144	0.154529	7.88306e-99	hypothetical protein
BCG_3145	0.256688	4.15065e-21	transcriptional regulatory protein
BCG_3151c	0.330791	1.87073e-07	hypothetical protein
BCG_3175	2.2661	6.97043e-73	NADH dehydrogenase subunit H
BCG_3176	2.09345	4.64181e-54	NADH dehydrogenase subunit I
BCG_3177	2.54336	3.08045e-60	NADH dehydrogenase subunit J
BCG_3178	2.12171	1.60207e-12	NADH dehydrogenase subunit K
BCG_3179	2.82585	1.59089e-160	NADH dehydrogenase subunit L
BCG_3180	2.71197	3.0343e-130	NADH dehydrogenase subunit M
BCG_3181	2.61026	6.80453e-97	NADH dehydrogenase subunit N
BCG_3183c	0.283055	2.84157e-36	PPE family protein
BCG_3191c	0.263084	8.30877e-11	TetR family transcriptional regulator
BCG_3192	0.309749	1.12211e-12	hypothetical protein
BCG_3193	0.404454	8.99099e-16	hypothetical protein
BCG_3195c	2.52174	2.19497e-97	non-heme haloperoxidase Hpx
BCG_3196c	0.438731	9.18174e-18	hypothetical protein
BCG_3197c	0.426276	1.68657e-52	TetR family transcriptional regulator
BCG_3207c	0.422408	9.28241e-06	hypothetical protein
BCG_3209	0.469077	0.00302215	transcriptional regulatory protein
BCG_3211	0.430305	3.70817e-12	hypothetical protein
BCG_3236	3.20176	5.8546e-83	hypothetical protein
BCG_3275c	2.14597	1.42747e-56	two component sensory transduction transcriptional regulatory protein MtrA
BCG_3281c	0.381105	1.14256e-32	transmembrane alkane 1-monooxygenase AlkB
BCG_3287c	3.10793	3.57661e-72	hypothetical protein
BCG_3289c	2.13876	6.07187e-16	transcriptional regulatory protein whiB-like WhiB2
BCG_3298	2.60181	8.27228e-133	hypothetical protein
BCG_3317c	0.174479	8.08544e-60	protein UsfY
BCG_3318c	0.150766	9.98995e-98	hypothetical protein
BCG_3319c	0.130399	0	L-lysine aminotransferase
BCG_3375	2.70638	1.18263e-24	acid phosphatase
BCG_3378c	2.2185	0.00169281	hypothetical protein
BCG_3391c	2.41794	8.95398e-05	pterin-4-alpha-carbinolamine dehydratase MoaB3
BCG_3400	3.04665	4.60452e-59	penicillin-binding protein DacB1
BCG_3403c	0.366891	1.78448e-13	hypothetical protein
BCG_3405	0.0867676	3.54697e-174	MerR family transcriptional regulator
BCG_3410	0.249696	1.46176e-161	O-acetylhomoserine aminocarboxypropyltransferase
BCG_3411	0.30554	3.96004e-152	homoserine O-acetyltransferase
BCG_3412	0.332986	4.34994e-80	methyltransferase
BCG_3424c	4.0445	1.25088e-06	oxidoreductase
BCG_3433c	2.24595	7.0876e-11	hypothetical protein
BCG_3434c	2.1652	6.25492e-13	ATP/GTP-binding protein
BCG_3435c	2.33355	2.31639e-06	hypothetical protein
BCG_3436c	2.42865	7.28987e-10	hypothetical protein
BCG_3447	0.423695	2.6143e-81	hypothetical protein
BCG_3467c	0.362895	1.47126e-15	phytoene synthase PhyA
BCG_3468c	0.437979	9.96583e-09	multifunctional geranylgeranyl pyrophosphate synthetase IdsA1
BCG_3469	0.473726	8.60585e-15	hypothetical protein
BCG_3476	0.449934	4.97421e-05	dioxygenase
BCG_3483c	2.43718	1.12063e-52	hypothetical protein
BCG_3484c	3.59585	2.063e-104	RNA polymerase sigma factor SigD
BCG_3486	2.5603	5.54021e-71	transcriptional regulatory protein whiB-like Whib3
BCG_3487c	0.296519	9.84091e-229	chaperonin GroEL
BCG_3488c	0.409774	3.52761e-126	co-chaperonin GroES
BCG_3497c	2.18457	2.0948e-08	transposase
BCG_3505c	2.41809	7.6428e-51	hypothetical protein
BCG_3506c	2.14944	1.89563e-14	hypothetical protein
BCG_3510c	3.93801	4.9969e-17	hypothetical protein
BCG_3511c	2.18967	6.05769e-07	hypothetical protein
BCG_3520c	2.36375	5.70459e-62	tRNA pseudouridine synthase A
BCG_3528	0.312909	4.6916e-15	hypothetical protein
BCG_3540	0.0993137	1.0423e-20	PE family protein
BCG_3541	0.405658	3.41513e-07	PE family protein
BCG_3550	0.235511	5.22739e-62	hypothetical protein
BCG_3551c	2.37823	1.93358e-28	esterase/lipase LipF
BCG_3556c	2.09196	1.78936e-19	Mce-associated protein
BCG_3557c	2.28023	2.42174e-26	Mce-associated protein
BCG_3558c	2.631	4.88996e-76	Mce-family protein Mce4F
BCG_3560c	2.01322	3.39406e-43	Mce-family protein Mce4D
BCG_3564c	2.23235	4.66307e-16	integral membrane protein YrbE4b
BCG_3578c	0.376266	1.20336e-18	acyl-CoA synthetase
BCG_3579	0.293038	6.66436e-26	enoyl-CoA hydratase
BCG_3580	0.45126	4.24489e-06	hypothetical protein
BCG_3590	0.465599	1.00707e-35	oxidoreductase
BCG_3591	0.439592	4.31925e-15	hypothetical protein
BCG_3592c	0.468653	3.15108e-09	hypothetical protein
BCG_3599c	0.452769	4.77274e-20	acetaldehyde dehydrogenase
BCG_3600c	0.479818	9.76272e-23	hydratase
BCG_3601	0.351726	1.0686e-42	3-ketosteroid-delta-1-dehydrogenase
BCG_3602	0.440941	2.40691e-11	dehydrogenase
BCG_3613c	0.441198	6.17701e-28	short chain dehydrogenase
BCG_3614	0.471171	2.60623e-15	enoyl-CoA hydratase
BCG_3615	0.431779	3.51962e-20	CoA-transferase subunit alpha
BCG_3624c	0.358068	1.78252e-11	acyl-CoA dehydrogenase FadE30
BCG_3625	0.311922	2.8538e-22	long-chain-fatty-acid--CoA ligase
BCG_3626	0.398112	1.26187e-17	acyl-CoA dehydrogenase FadE31
BCG_3627	0.497599	3.33551e-07	acyl-CoA dehydrogenase FadE32
BCG_3635c	0.440106	2.53784e-38	oxidoreductase
BCG_3637	0.435095	9.24318e-09	hypothetical protein
BCG_3639	0.464425	3.2544e-18	TetR family transcriptional regulator
BCG_3652c	2.52238	4.09789e-116	hypothetical protein
BCG_3709	0.465415	4.11757e-28	hypothetical protein
BCG_3752	2.01679	9.6822e-27	hypothetical protein
BCG_3771c	3.05353	9.35576e-79	DNA polymerase III subunit epsilon
BCG_3773	2.25386	8.60841e-22	cobyric acid synthase CobQ2
BCG_3777	3.50698	2.18621e-30	hypothetical protein
BCG_3801c	0.471538	0.0223608	oxidoreductase
BCG_3825	0.363416	2.76618e-39	hypothetical protein
BCG_3854	2.13645	6.43132e-28	hypothetical protein
BCG_3856	2.25539	1.48699e-73	integral membrane indolylacetylinositol arabinosyltransferase EmbA
BCG_3857	2.49019	1.91073e-93	integral membrane indolylacetylinositol arabinosyltransferase EmbB
BCG_3867c	2.90841	2.84133e-101	hypothetical protein
BCG_3868c	3.02582	6.42549e-83	phosphoribose diphosphate:decaprenyl-phosphate phosphoribosyltransferase
BCG_3869c	2.69594	5.51875e-49	hypothetical protein
BCG_3870c	2.41095	2.80751e-83	galactofuranosyl transferase
BCG_3872	2.6753	4.39175e-89	hypothetical protein
BCG_3873	2.48817	4.90013e-93	hypothetical protein
BCG_3886c	6.47751	0	integral membrane transport protein MmpL8
BCG_3887c	5.5095	1.46081e-150	polyketide synthase associated protein PapA1
BCG_3888c	4.16941	0	polyketide synthase
BCG_3896	0.343043	1.0951e-32	AraC family transcriptional regulator
BCG_3924	0.434746	3.18313e-26	hypothetical protein
BCG_3925c	0.439313	6.16487e-88	transcriptional regulatory protein whiB-like WhiB6
BCG_3926	0.316654	2.4689e-219	hypothetical protein
BCG_3939c	2.17079	3.84825e-36	hypothetical protein
BCG_3940c	2.38795	9.5955e-43	hypothetical protein
BCG_3941c	2.19855	9.27234e-39	hypothetical protein
BCG_3962c	3.13843	0.00711327	ESAT-6 like protein 13 EsxF
BCG_3963c	2.09387	6.87557e-15	hypothetical protein
lysT	18.4809	0.0115297	tRNA-Lys
